# Supplementary material for: A simulation-based approach to strengthen chronic wasting disease surveillance in captive cervid populations
Source: PLoS One. 2026 Jun 24;21(6):e0350825. doi: 10.1371/journal.pone.0350825 (PMC13293428; doi:10.1371/journal.pone.0350825)
Supplement: S2 Table — (XLSX) [file pone.0350825.s002.xlsx]

## Sheet: Sheet1
S1 Table: Number of adult and fawn deer retrospectively assigned confirmed CWD-negative status based on lifetime CWD testing histories for 23 captive cervid facilities in Texas, 2014–2023. cnA: confirmed negative adult; cnF: confirmed negative fawn; ND = No data; PF = CWD-positive facility.
	2014		2015		2016		2017		2018		2019		2020		2021		2022		2023
Facility ID	cnA	cnF	cnA	cnF	cnA	cnF	cnA	cnF	cnA	cnF	cnA	cnF	cnA	cnF	cnA	cnF	cnA	cnF	cnA	cnF
TxCF1	36	11	91	16	80	14	76	17	74	36	121	72	168	71	231	112	249	55	240	4
TxCF2	109	87	132	44	124	106	146	75	200	107	231	175	302	172	362	120	336	80	240	0
TxCF3	60	47	104	56	157	70	175	54	234	99	334	145	445	164	537	220	661	171	423	2
TxCF4	38	7	45	14	49	14	47	15	46	20	46	12	51	27	72	27	45	22	51	6
TxCF5	109	45	123	27	170	37	150	51	214	70	241	159	361	186	499	139	345	93	228	91
TxCF6	ND	ND	ND	ND	77	0	29	19	50	39	82	59	134	66	174	60	125	49	122	22
TxCF7	2	0	2	0	2	0	2	0	2	0	24	29	74	24	167	67	182	28	137	14
TxCF8	26	3	41	1	18	9	33	6	47	17	53	13	58	25	127	34	89	4	36	0
TxCF9	108	21	119	2	113	29	95	7	96	26	99	34	128	17	127	57	129	119	140	73
TxCF10	39	19	63	7	59	2	14	12	21	23	41	29	67	25	89	21	82	17	82	2
TxCF11	98	52	154	48	152	40	118	69	125	92	182	78	211	77	207	99	173	99	179	88
TxCF12	76	16	83	16	84	8	43	27	60	22	67	48	106	54	145	17	125	14	100	0
TxCF13	21	17	33	25	50	43	85	65	147	103	215	97	307	138	435	178	427	194	316	42
TxCF14	ND	ND	4	2	6	5	10	3	10	3	11	6	15	5	18	9	16	4	12	6
TxCF15	116	42	134	58	169	30	127	36	130	46	139	86	211	86	239	66	168	39	59	2
TxCF16	56	29	86	26	111	31	99	36	98	47	121	53	140	52	142	57	147	22	95	0
TxCF17	225	88	205	60	227	48	204	37	177	65	229	121	327	180	480	114	208	59	ND	ND
TxCF18	ND	ND	ND	ND	ND	ND	ND	ND	ND	ND	ND	ND	114	140	288	57	138	0	ND	ND
TxCF19	ND	ND	ND	ND	ND	ND	69	26	104	40	135	95	211	142	49	22	ND	ND	ND	ND
TxCF20	ND	ND	ND	ND	ND	ND	ND	ND	ND	ND	ND	ND	343	291	695	129	397	10	PF	PF
TxCF21	ND	ND	105	27	127	23	70	28	85	41	95	59	121	21	124	15	54	0	PF	PF
TxCF22	224	91	255	63	225	90	244	117	298	111	262	125	284	58	298	56	134	16	PF	PF
TxCF23	13	5	27	0	24	4	9	3	10	25	32	23	53	12	86	15	PF	PF	PF	PF
